# Supplementary material for: Novel vascular plexus in the head of a sea snake (Elapidae, Hydrophiinae) revealed by high-resolution computed tomography and histology
Source: R Soc Open Sci. 2019 Sep 4;6(9):191099. doi: 10.1098/rsos.191099 (PMC6774945; doi:10.1098/rsos.191099)
Supplement: Supplementary material S3 [file rsos191099supp3.xlsx]

## Sheet: Sheet 1
Fick's diffusion through sea snake CNV skin				Diffusion equation
				MO2 = KO2 x (A/t) x ΔPO2
	constants
	calculated values
Variable	Value	Unit		Notes
Mean thickness t	0.00269	cm
Surface area A	1.9942	cm2
Krogh's coefficient KO2	0.1	pmol s-1 kPa-1 cm-1		value for tissue at 25°C (Krogh 1919)
PO2 of sea water	20	kPa
PO2 of blood	10	kPa
PO2 Difference ΔPO2	10	kPa		maximum possible: sea water = 21 kPa blood = 1 kPa
O2 volume/mole	22.23	ml mmol-1
MO2 through CNV skin	741.338	pmol s-1		MO2 is oxygen uptake rate (metabolic rate)
MO2 through CNV skin	0.000988797	ml min-1
MO2 whole animal per gram	0.038	ml g-1 h-1		Seymour 1982		Active metabolic rate can be higher, but skin diffusion cannot go higher.
mass of animal	500	g
MO2 whole animal	0.316667	ml min-1
MO2 through all skin per gram	0.01	ml g-1 h-1		MO2skin/MO2whole =			26.3158	%
MO2 through all skin	0.0833333	ml min-1
Brain volume	0.05914	ml
Brain mass	0.062097	g		Density = 1.05 g/ml
Brain MO2	3.93281e-05	ml min-1		assumes equal to entire body mass-specific MO2; should probably be higher.
Ratio: supply/demand	25.1423
Brain MO2 x 10	0.000393281	ml min-1		Wang et al. 2001. Assumes mammalian ratio of brain metabolism to whole body.
supply/demand	2.51423			CNV meets 3 times the metabolic demand of the brain.
Ratio: brain MO2/body MO2	0.00124194			Brain metabolism is only 0.124% of the rest of the body.

## Sheet: Sheet1
Thickness of the epidermis in H. cyanocinctus
Measurements (μm)	Section	Average thickness (μm)
22.6035	Section B-L18	26.9058
15.1037
29.3688
34.381
30.117
31.2155
34.2024
36.7685
28.6071
27.147
27.8373
31.9589
31.9645
25.4556
36.4706
34.2131
25.6223
20.2636
27.6595
31.6575
16.6357
8.93149
20.9074
39.2643
40.0401
28.2427
22.2075
32.225
34.1055
19.3579
26.5262
38.4613
38.1407
27.3146	Section B-L22
27.9445
28.4246
14.8215
15.7073
8.87978
26.2522
33.8242
36.8792
30.1799
24.5627
20.4663
6.84492
29.7732
31.1231
24.3459
11.0195
11.7886
23.7774
26.411
39.1373
32.6081
29.736
36.6253
29.5943
21.7999
13.5904
28.477
35.3693
35.8081
31.9003
33.2222
31.9267
29.3402
31.3349
24.1759
25.3577
10.0057
20.4348
35.8622
6.7213
